# Supplementary material for: Mindfulness and AI adoption: extending the technology acceptance model for Chinese media students
Source: Front Psychol. 2025 Sep 3;16:1637502. doi: 10.3389/fpsyg.2025.1637502 (PMC12442562; doi:10.3389/fpsyg.2025.1637502)
Supplement: Supplementary file 1 [file Table_1.XLSX]

## Sheet: Sheet1
Variables			Items
MAAS			MA1:I could be experiencing some emotion and not be conscious of it until some time later
			MA2：I break or spill things because of carelessness, not paying attention, or thinking of something else.
			MA3: find it difficult to stay focused on what’s happening in the present.
			MA4：48.I tend to walk quickly to get where I’m going without paying attention to what I experience along the way.
			MA5:I tend not to notice feelings of physical tension or discomfort until they really grab my attention..
			MA6:I forget a person’s name almost as soon as I’ve been told it for the first time..
			MA7:It seems I am “running on automatic” without much awareness of what I’m doing.
			MA8:I rush through activities without being really attentive to them.
			MA9:53.I get so focused on the goal I want to achieve that I lose touch with what I am doing right now to get there.
			MA10:54.I do jobs or tasks automatically, without being aware of what I’m .
			MA11:55.I find myself listening to someone with one ear, doing something else at the same time.
			MA12:56.I drive places on “automatic pilot” and then wonder why I went there.
			MA13:57.I find myself preoccupied with the future or the past.
			MA14:I find myself doing things without paying attention.
			MA15:59.I snack without being aware that I’m eating
Perceived Usefulness			PU1:AI-assisted learning tools help me complete my learning tasks faster.
			PU2:Using Artificial Intelligence AIDS can improve my learning efficiency.
			PU3:AI AIDS are useful in higher media education.
Perceived Eease of Use			PEU1: Learning to use ai-assisted learning tools was easy for me
			Peu2: I have found that using ai-assisted learning tools is not complicated
			PEU3:Using artificial intelligence to aid learning is clear and understandable
Personal Innovativeness			PI1:If I hear about a new educational technology, I'll try it.
			PI2:Among my peers, I'm usually a person who tries new technologies.
			PI3: I'm not one to be hesitant about new technology and resist it.
Perceived Risks			PR1: I am concerned that personal information processed by AI tools will not be secure.
			PR2: I'm concerned about copyright issues with content generated by AI tools, but I don't know.
			PR3: I worry about AI tools distributing data to third parties without my knowledge.
AI Technology Behavioral Intention			AIBI1: I plan to use AI tools for my art studies in the future.
			AIBI2: I foresee using an artificial intelligence tool to help me with my art studies.
			AIBI3: I plan to use an AI tool regularly in my art studies.
